# Supplementary material for: Stakeholders’ Perspectives on the Application of New Diagnostic Devices for Urinary Schistosomiasis in Oyo State, Nigeria: A Q-Methodology Approach
Source: Glob Health Sci Pract. 2022 Aug 30;10(4):e2100780. doi: 10.9745/GHSP-D-21-00780 (PMC9426976; doi:10.9745/GHSP-D-21-00780)
Supplement: GHSP-D-21-00780-supplement-5.xlsx [file GHSP-D-21-00780-supplement-5.xlsx]

## Sheet: statements
Statement Number	Statements
1	Microscopy using a concentration technique is the recommended method to prove active schistosomiasis, despite its low sensitivity and need for expert users.
2	Diagnosis should include the identification of Schistosoma parasites in humans along with water sources that may be contaminated.
3	Mass screening and diagnosis should be carried out alongside mass drug administration with praziquantel.
4	Schistosomiasis surveillance enables programme managers to monitor the effectiveness of intervention strategies and identify which populations require continuing interventions.
5	The availability of Rapid Diagnostic Test (RDTs), which requires only minimal infrastructure, would improve diagnosis and surveillance simultaneously.
6	Implementing an affordable and simple point-of-care (POC) diagnostics solution will reduce the financial burden of equipment and personnel at each health facility.
7	Point-of-care diagnostics that can detect and confirm cases immediately will reduce the risk of missed or misdiagnosed cases.
8	The quantification of egg excretion helps to assess the transmission potential of populations living in endemic areas.
9	Schistosomiasis control programs should target school-aged children only.
10	Due to the low level of education and lack of training among community health workers, incorrect treatment is often prescribed.
11	Presenting data on the severity of schistosomiasis infection of specific locations will guide the development of strategies for effective case management and control elimination.
12	Passive case detection, based on people’s self-reporting, has been considered a less expensive strategy for the control of schistosomiasis.
13	Prevalence and intensity of infection is often higher among children than among adults.
14	Schistosomiasis diagnosis should be done closest to the community as it reduces the time to carry samples back to the laboratory.
15	Diagnostic and treatment campaigns should target school-age children, adolescents and those whose occupations involve contact with infectious water (e.g. fishing, farming, irrigation, and domestic tasks in water).
16	Simple, rapid point-of-care (POC) tests should be used in primary health care settings where patients often travel long distances to access healthcare facilities.
17	Diagnostic devices should be deployed in primary health care centres, clinics and health posts since they are the most lacking in equipment.
18	Testing of urine samples for schistosomiasis with school-based surveys should be done at the school location.
19	It is convenient to treat patients for schistosomiasis infection without a confirmed diagnosis due to the delay in receiving test results from referral hospitals.
20	Schistosomiasis elimination calls for developing novel diagnostic tools with higher sensitivity and specificity than microscopes.
21	Diagnostic device for schistosomiasis with minimal to no sample preparation is ideal.
22	The diagnostic device should quantify eggs to help estimation the number of people that have been exposed to schistosomiasis in a population.
23	Devices should be easy to use by medical personnel and health workers such as Community Health Extension Workers (CHEWS), Community Health Officers (CHO), Laboratory scientists to detect and diagnose schistosomiasis infected patients.
24	Patient samples should be processed in batches to get a faster turnaround time and increase the efficiency of sample processing during mass campaigns or sensitization meetings.
25	Ideal diagnostic approaches should allow the concurrent detection of several pathogens in different biological samples such as urine, blood and stool.
26	Diagnostic devices should be sensitive enough for detecting very light schistosomiasis infections.
27	Diagnostic devices should have their own reliable power sources due to the unstable power connectivity in rural and distant communities.
28	The best diagnostic devices should be easy to transport safely in cars, on motorbikes, and bicycles to remote locations.
29	Diagnostic devices should be compact and portable so that it can be easily deployed in the community.
30	Diagnostic devices/tests should identify and map out areas with a large spread of schistosomiasis and be able to trace the source of the disease.
31	Devices should be locally repaired and maintained by local technicians in case of breakdown.
32	The device should be easy to clean and disinfect to prevent re-contamination.
33	The cost per diagnostic test should be free (covered by the Government).
34	Cost per diagnostic test should be less than 1000 Naira (€2).
35	Mass drug administration campaigns should be accompanied by mass diagnostic and disease awareness campaigns.
36	Data from diagnostic devices should be accessible to stakeholders (local government, DSNO, MOH, Researchers and NGOs) to enhance planning.
37	New interventions should consider training the health care workers at the community level and the informal sector (PMVs and traditional medicine) to increase coverage to diagnostics.
38	Diagnostic tools for schistosomiasis should be deployed and used at the community level by PMVs and community mobilizers as they already serve as trusted stakeholders in the community.
39	The role of the village/community head is important in the acceptance of the new diagnostic device.
40	Patients with schistosomiasis should be tested before being treated.

## Sheet: Factor Loadings Table
Loadings Table with Defining Sorts Flagged
Part. No.	Q-sort	Factor Group	Factor 1	F1	Factor 2	F2	Factor 3	F3	Factor 4	F4	Factor 5	F5
19	19_Director	F1-1	0.651	Flagged	0.2119		-0.0652		0.0739		0.2406
22	22_Monitoring, Learning and Evaluation Officer	F1-2	0.6212	Flagged	0.0781		0.0396		0.0594		0.2541
8	8_Doctor	F1-3	0.5231	Flagged	-0.1445		0.1249		0.4269		0.0695
7	7_MOH/PHC Coordinator	F1-4	0.4873	Flagged	-0.0027		0.0373		0.1483		-0.1113
17	17_Medical Laboratory Scientist	F1-5	0.4785	Flagged	0.0745		0.2918		0.0147		0.0038
29	29_NTD/TB Coordinator	F1-6	0.4238	Flagged	-0.0247		0.0678		-0.016		0.282
28	28_Technical Officer	F1-7	0.3936		0.2114		0.3511		0.0536		0.0515
5	5_Local Government NTD Coordinator	F1-8	0.3515		0.2563		-0.0058		-0.2584		-0.0627
13	13_LAB SCIENTIST	F2-1	-0.0687		0.715	Flagged	0.2284		0.0475		-0.0974
26	26_Nurse	F2-2	0.2496		0.6528	Flagged	-0.078		0.2162		-0.1615
12	12_DSNO	F2-3	0.0058		0.6218	Flagged	0.0583		-0.1116		0.0735
16	16_Medical Laboratory Scientist	F2-4	0.1235		0.4407	Flagged	0.1863		-0.0397		0.1801
18	18_Doctor/ Researcher	F2-5	0.0432		0.4403	Flagged	-0.1492		0.1743		0.0392
24	24_Nurse	F2-6	0.0124		0.1476		0.1387		0.1391		-0.0445
15	15_MOH	F3-1	-0.0303		0.3363		0.5912	Flagged	0.0721		0.1167
25	25_CHO	F3-2	0.205		-0.0822		0.5635	Flagged	-0.0181		-0.034
14	14_Laboratory Medical Scientist	F3-3	0.0765		0.2751		0.4518	Flagged	0.0406		0.0684
10	10_CHEW	F3-4	0.3279		0.1145		0.4088		0.3972		0.2425
4	4_Nurse	F3-5	0.0429		-0.0973		0.3442	Flagged	0.2155		0.0497
23	23_Laboratory Scientist	F4-1	0.1529		0.2614		-0.1599		0.625	Flagged	0.1877
20	20_Doctor	F4-2	-0.093		-0.0062		0.2827		0.5756	Flagged	0.2563
2	2_State NTD Officer	F4-3	0.3354		0.0148		0.1956		0.5361	Flagged	-0.1328
11	11_NTD Officer	F4-4	0.1205		0.2929		0.2341		0.3667		0.3387
3	3_Medical Laboratory Scientist	F5-1	0.3031		0.0256		0.1994		0.051		0.6641	Flagged
27	27_CHEW	F5-2	-0.0191		-0.062		-0.017		0.0072		0.6129	Flagged
1	1_DSNO	F5-3	0.3713		-0.1633		0.2474		0.0104		0.5018	Flagged
21	21_Medical Doctor	F5-4	0.1327		0.017		0.3092		0.1769		0.4579	Flagged
9	9_Doctor	F5-5	-0.0491		0.0841		-0.1228		0.2631		0.3603	Flagged
6	6_Nurse	F5-6	-0.0367		-0.1648		0.2349		-0.0573		-0.3229	Flagged

## Sheet: Diff Fac. 1  Fac. 2
Descending Array of Differences Between Fac. 1 and Fac. 2
Statement Number	Statement	Fac. 1	Fac. 2	Difference
39	The role of the village/community head is important in the acceptance of the new diagnostic device.	1.59	-1.528	3.118
22	The diagnostic device should quantify eggs to help estimation the number of people that have been exposed to schistosomiasis in a population.	0.869	-1.765	2.634
27	Diagnostic devices should have their own reliable power sources due to the unstable power connectivity in rural and distant communities.	1.625	-0.204	1.829
26	Diagnostic devices should be sensitive enough for detecting very light schistosomiasis infections.	0.867	-0.613	1.48
8	The quantification of egg excretion helps to assess the transmission potential of populations living in endemic areas.	0.854	-0.531	1.385
5	The availability of Rapid Diagnostic Test (RDTs), which requires only minimal infrastructure, would improve diagnosis and surveillance simultaneously.	0.7	-0.582	1.282
25	Ideal diagnostic approaches should allow the concurrent detection of several pathogens in different biological samples such as urine, blood and stool.	1.027	-0.074	1.101
1	Microscopy using a concentration technique is the recommended method to prove active schistosomiasis, despite its low sensitivity and need for expert users.	0.959	-0.076	1.035
2	Diagnosis should include the identification of Schistosoma parasites in humans along with water sources that may be contaminated.	0.842	-0.147	0.989
6	Implementing an affordable and simple point-of-care (POC) diagnostics solution will reduce the financial burden of equipment and personnel at each health facility.	0.211	-0.525	0.736
9	Schistosomiasis control programs should target school-aged children only.	-1.916	-2.628	0.712
30	Diagnostic devices/tests should identify and map out areas with a large spread of schistosomiasis and be able to trace the source of the disease.	0.617	-0.042	0.659
3	Mass screening and diagnosis should be carried out alongside mass drug administration with praziquantel.	-0.085	-0.679	0.594
29	Diagnostic devices should be compact and portable so that it can be easily deployed in the community.	0.475	0.022	0.453
7	Point-of-care diagnostics that can detect and confirm cases immediately will reduce the risk of missed or misdiagnosed cases.	0.606	0.189	0.417
32	The device should be easy to clean and disinfect to prevent re-contamination.	0.585	0.212	0.373
11	Presenting data on the severity of schistosomiasis infection of specific locations will guide the development of strategies for effective case management and control elimination.	0.917	0.712	0.205
38	Diagnostic tools for schistosomiasis should be deployed and used at the community level by PMVs and community mobilizers as they already serve as trusted stakeholders in the community.	-1.122	-1.212	0.09
18	Testing of urine samples for schistosomiasis with school-based surveys should be done at the school location.	0.324	0.257	0.067
16	Simple, rapid point-of-care (POC) tests should be used in primary health care settings where patients often travel long distances to access healthcare facilities.	-0.146	-0.206	0.06
20	Schistosomiasis elimination calls for developing novel diagnostic tools with higher sensitivity and specificity than microscopes.	0.966	1.084	-0.118
24	Patient samples should be processed in batches to get a faster turnaround time and increase the efficiency of sample processing during mass campaigns or sensitization meetings.	-0.108	0.074	-0.182
19	It is convenient to treat patients for schistosomiasis infection without a confirmed diagnosis due to the delay in receiving test results from referral hospitals.	-2.289	-2.091	-0.198
21	Diagnostic device for schistosomiasis with minimal to no sample preparation is ideal.	-1.271	-1.038	-0.233
28	The best diagnostic devices should be easy to transport safely in cars, on motorbikes, and bicycles to remote locations.	0.294	0.53	-0.236
31	Devices should be locally repaired and maintained by local technicians in case of breakdown.	0.406	0.666	-0.26
40	Patients with schistosomiasis should be tested before being treated.	0.752	1.052	-0.3
12	Passive case detection, based on people’s self-reporting, has been considered a less expensive strategy for the control of schistosomiasis.	-0.899	-0.591	-0.308
14	Schistosomiasis diagnosis should be done closest to the community as it reduces the time to carry samples back to the laboratory.	-0.072	0.471	-0.543
23	Devices should be easy to use by medical personnel and health workers such as Community Health Extension Workers (CHEWS), Community Health Officers (CHO), Laboratory scientists to detect and diagnose schistosomiasis infected patients.	0.268	0.85	-0.582
37	New interventions should consider training the health care workers at the community level and the informal sector (PMVs and traditional medicine) to increase coverage to diagnostics.	-0.407	0.177	-0.584
13	Prevalence and intensity of infection is often higher among children than among adults.	-1.245	-0.397	-0.848
36	Data from diagnostic devices should be accessible to stakeholders (local government, DSNO, MOH, Researchers and NGOs) to enhance planning.	0.47	1.431	-0.961
4	Schistosomiasis surveillance enables programme managers to monitor the effectiveness of intervention strategies and identify which populations require continuing interventions.	0.149	1.359	-1.21
10	Due to the low level of education and lack of training among community health workers, incorrect treatment is often prescribed.	-1.725	-0.411	-1.314
33	The cost per diagnostic test should be free (covered by the Government).	-0.105	1.243	-1.348
35	Mass drug administration campaigns should be accompanied by mass diagnostic and disease awareness campaigns.	-0.815	0.706	-1.521
15	Diagnostic and treatment campaigns should target school-age children, adolescents and those whose occupations involve contact with infectious water (e.g. fishing, farming, irrigation, and domestic tasks in water).	-1.05	1.14	-2.19
17	Diagnostic devices should be deployed in primary health care centres, clinics and health posts since they are the most lacking in equipment.	-1.359	1.187	-2.546
34	Cost per diagnostic test should be less than 1000 Naira (€2).	-1.76	1.977	-3.737

## Sheet: Consensus-Disagreement
Nm	Statement	Factor 1	Factor 2	Factor 3	Factor 4	Factor 5
1	Microscopy using a concentration technique is the recommended method to prove active schistosomiasis, despite its low sensitivity and need for expert users.	4	0	-4	0	-2
2	Diagnosis should include the identification of Schistosoma parasites in humans along with water sources that may be contaminated.	2	-1	3	0	1
3	Mass screening and diagnosis should be carried out alongside mass drug administration with praziquantel.	-1	-3	5	1	-3
4	Schistosomiasis surveillance enables programme managers to monitor the effectiveness of intervention strategies and identify which populations require continuing interventions.	0	5	4	4	-2
5	The availability of Rapid Diagnostic Test (RDTs), which requires only minimal infrastructure, would improve diagnosis and surveillance simultaneously.	2	-2	4	5	3
6	Implementing an affordable and simple point-of-care (POC) diagnostics solution will reduce the financial burden of equipment and personnel at each health facility.	0	-2	1	2	1
7	Point-of-care diagnostics that can detect and confirm cases immediately will reduce the risk of missed or misdiagnosed cases.	1	1	-2	-1	3
8	The quantification of egg excretion helps to assess the transmission potential of populations living in endemic areas.	2	-2	-1	-1	-5
9	Schistosomiasis control programs should target school-aged children only.	-5	-6	-5	-6	-5
10	Due to the low level of education and lack of training among community health workers, incorrect treatment is often prescribed.	-4	-1	1	1	0
11	Presenting data on the severity of schistosomiasis infection of specific locations will guide the development of strategies for effective case management and control elimination.	3	2	-1	1	4
12	Passive case detection, based on people’s self-reporting, has been considered a less expensive strategy for the control of schistosomiasis.	-2	-2	0	-2	-2
13	Prevalence and intensity of infection is often higher among children than among adults.	-3	-1	0	1	5
14	Schistosomiasis diagnosis should be done closest to the community as it reduces the time to carry samples back to the laboratory.	-1	1	1	2	0
15	Diagnostic and treatment campaigns should target school-age children, adolescents and those whose occupations involve contact with infectious water (e.g. fishing, farming, irrigation, and domestic tasks in water).	-2	3	-1	-1	1
16	Simple, rapid point-of-care (POC) tests should be used in primary health care settings where patients often travel long distances to access healthcare facilities.	-1	-1	-2	2	-1
17	Diagnostic devices should be deployed in primary health care centres, clinics and health posts since they are the most lacking in equipment.	-4	4	1	3	-2
18	Testing of urine samples for schistosomiasis with school-based surveys should be done at the school location.	0	1	-5	-4	-4
19	It is convenient to treat patients for schistosomiasis infection without a confirmed diagnosis due to the delay in receiving test results from referral hospitals.	-6	-5	-6	-4	-3
20	Schistosomiasis elimination calls for developing novel diagnostic tools with higher sensitivity and specificity than microscopes.	4	3	-3	-2	-1
21	Diagnostic device for schistosomiasis with minimal to no sample preparation is ideal.	-3	-3	-3	-5	1
22	The diagnostic device should quantify eggs to help estimation the number of people that have been exposed to schistosomiasis in a population.	3	-5	2	1	4
23	Devices should be easy to use by medical personnel and health workers such as Community Health Extension Workers (CHEWS), Community Health Officers (CHO), Laboratory scientists to detect and diagnose schistosomiasis infected patients.	0	2	5	-5	0
24	Patient samples should be processed in batches to get a faster turnaround time and increase the efficiency of sample processing during mass campaigns or sensitization meetings.	-1	0	-1	0	0
25	Ideal diagnostic approaches should allow the concurrent detection of several pathogens in different biological samples such as urine, blood and stool.	5	0	0	-1	-1
26	Diagnostic devices should be sensitive enough for detecting very light schistosomiasis infections.	3	-3	3	-2	3
27	Diagnostic devices should have their own reliable power sources due to the unstable power connectivity in rural and distant communities.	6	-1	-2	6	5
28	The best diagnostic devices should be easy to transport safely in cars, on motorbikes, and bicycles to remote locations.	0	1	-1	0	6
29	Diagnostic devices should be compact and portable so that it can be easily deployed in the community.	1	0	0	0	2
30	Diagnostic devices/tests should identify and map out areas with a large spread of schistosomiasis and be able to trace the source of the disease.	1	0	2	-3	2
31	Devices should be locally repaired and maintained by local technicians in case of breakdown.	0	2	-4	2	2
32	The device should be easy to clean and disinfect to prevent re-contamination.	1	1	0	5	0
33	The cost per diagnostic test should be free (covered by the Government).	-1	4	1	-3	-1
34	Cost per diagnostic test should be less than 1000 Naira (€2).	-5	6	-3	4	-6
35	Mass drug administration campaigns should be accompanied by mass diagnostic and disease awareness campaigns.	-2	2	2	0	1
36	Data from diagnostic devices should be accessible to stakeholders (local government, DSNO, MOH, Researchers and NGOs) to enhance planning.	1	5	6	-1	0
37	New interventions should consider training the health care workers at the community level and the informal sector (PMVs and traditional medicine) to increase coverage to diagnostics.	-2	0	2	-2	-4
38	Diagnostic tools for schistosomiasis should be deployed and used at the community level by PMVs and community mobilizers as they already serve as trusted stakeholders in the community.	-3	-4	0	-3	-3
39	The role of the village/community head is important in the acceptance of the new diagnostic device.	5	-4	-2	3	2
40	Patients with schistosomiasis should be tested before being treated.	2	3	3	3	-1

## Sheet: Dist State Fac. 1
Distinguishing Statements for Factor 1
(p<0.05 : Asterisk (*) Indicates Significance at p<0.01)
Both the Factor Q-Sort Value and the Z-Score (Z-SCR) are Shown
Nm	Statement	Nm	Factor 1 Q-SV	Factor 1 Z-score	Significance
25	Ideal diagnostic approaches should allow the concurrent detection of several pathogens in different biological samples such as urine, blood and stool.	25	5	1.03
1	Microscopy using a concentration technique is the recommended method to prove active schistosomiasis, despite its low sensitivity and need for expert users.	1	4	0.96	*
8	The quantification of egg excretion helps to assess the transmission potential of populations living in endemic areas.	8	2	0.85	*
35	Mass drug administration campaigns should be accompanied by mass diagnostic and disease awareness campaigns.	35	-2	-0.82
13	Prevalence and intensity of infection is often higher among children than among adults.	13	-3	-1.25	*
17	Diagnostic devices should be deployed in primary health care centres, clinics and health posts since they are the most lacking in equipment.	17	-4	-1.36	*
10	Due to the low level of education and lack of training among community health workers, incorrect treatment is often prescribed.	10	-4	-1.73	*
34	Cost per diagnostic test should be less than 1000 Naira (€2).	34	-5	-1.76	*

## Sheet: Dist State Fac. 2
Distinguishing Statements for Factor 2
(p<0.05 : Asterisk (*) Indicates Significance at p<0.01)
Both the Factor Q-Sort Value and the Z-Score (Z-SCR) are Shown
Nm	Statement	Nm	Factor 2 Q-SV	Factor 2 Z-score	Significance
34	Cost per diagnostic test should be less than 1000 Naira (€2).	34	6	1.98	*
33	The cost per diagnostic test should be free (covered by the Government).	33	4	1.24	*
15	Diagnostic and treatment campaigns should target school-age children, adolescents and those whose occupations involve contact with infectious water (e.g. fishing, farming, irrigation, and domestic tasks in water).	15	3	1.14
37	New interventions should consider training the health care workers at the community level and the informal sector (PMVs and traditional medicine) to increase coverage to diagnostics.	37	0	0.18
30	Diagnostic devices/tests should identify and map out areas with a large spread of schistosomiasis and be able to trace the source of the disease.	30	0	-0.04
10	Due to the low level of education and lack of training among community health workers, incorrect treatment is often prescribed.	10	-1	-0.41
6	Implementing an affordable and simple point-of-care (POC) diagnostics solution will reduce the financial burden of equipment and personnel at each health facility.	6	-2	-0.53
5	The availability of Rapid Diagnostic Test (RDTs), which requires only minimal infrastructure, would improve diagnosis and surveillance simultaneously.	5	-2	-0.58	*
39	The role of the village/community head is important in the acceptance of the new diagnostic device.	39	-4	-1.53
22	The diagnostic device should quantify eggs to help estimation the number of people that have been exposed to schistosomiasis in a population.	22	-5	-1.77	*

## Sheet: Dist State Fac. 3
Distinguishing Statements for Factor 3
(p<0.05 : Asterisk (*) Indicates Significance at p<0.01)
Both the Factor Q-Sort Value and the Z-Score (Z-SCR) are Shown
Nm	Statement	Nm	Factor 3 Q-SV	Factor 3 Z-score	Significance
23	Devices should be easy to use by medical personnel and health workers such as Community Health Extension Workers (CHEWS), Community Health Officers (CHO), Laboratory scientists to detect and diagnose schistosomiasis infected patients.	23	5	1.5
3	Mass screening and diagnosis should be carried out alongside mass drug administration with praziquantel.	3	5	1.3
37	New interventions should consider training the health care workers at the community level and the informal sector (PMVs and traditional medicine) to increase coverage to diagnostics.	37	2	0.89
38	Diagnostic tools for schistosomiasis should be deployed and used at the community level by PMVs and community mobilizers as they already serve as trusted stakeholders in the community.	38	0	0.15	*
12	Passive case detection, based on people’s self-reporting, has been considered a less expensive strategy for the control of schistosomiasis.	12	0	0.06
39	The role of the village/community head is important in the acceptance of the new diagnostic device.	39	-2	-0.71
34	Cost per diagnostic test should be less than 1000 Naira (€2).	34	-3	-0.93	*
1	Microscopy using a concentration technique is the recommended method to prove active schistosomiasis, despite its low sensitivity and need for expert users.	1	-4	-1.38
31	Devices should be locally repaired and maintained by local technicians in case of breakdown.	31	-4	-1.49	*

## Sheet: Dist State Fac. 4
Distinguishing Statements for Factor 4
(p<0.05 : Asterisk (*) Indicates Significance at p<0.01)
Both the Factor Q-Sort Value and the Z-Score (Z-SCR) are Shown
Nm	Statement	Nm	Factor 4 Q-SV	Factor 4 Z-score	Significance
32	The device should be easy to clean and disinfect to prevent re-contamination.	32	5	1.36
34	Cost per diagnostic test should be less than 1000 Naira (€2).	34	4	1.06	*
16	Simple, rapid point-of-care (POC) tests should be used in primary health care settings where patients often travel long distances to access healthcare facilities.	16	2	0.81	*
30	Diagnostic devices/tests should identify and map out areas with a large spread of schistosomiasis and be able to trace the source of the disease.	30	-3	-0.97	*
33	The cost per diagnostic test should be free (covered by the Government).	33	-3	-1.09
23	Devices should be easy to use by medical personnel and health workers such as Community Health Extension Workers (CHEWS), Community Health Officers (CHO), Laboratory scientists to detect and diagnose schistosomiasis infected patients.	23	-5	-1.51	*

## Sheet: Dist State Fac. 5
Distinguishing Statements for Factor 5
(p<0.05 : Asterisk (*) Indicates Significance at p<0.01)
Both the Factor Q-Sort Value and the Z-Score (Z-SCR) are Shown
Nm	Statement	Nm	Factor 5 Q-SV	Factor 5 Z-score	Significance
28	The best diagnostic devices should be easy to transport safely in cars, on motorbikes, and bicycles to remote locations.	28	6	1.91	*
13	Prevalence and intensity of infection is often higher among children than among adults.	13	5	1.76	*
15	Diagnostic and treatment campaigns should target school-age children, adolescents and those whose occupations involve contact with infectious water (e.g. fishing, farming, irrigation, and domestic tasks in water).	15	1	0.41
21	Diagnostic device for schistosomiasis with minimal to no sample preparation is ideal.	21	1	0.4	*
40	Patients with schistosomiasis should be tested before being treated.	40	-1	-0.26	*
17	Diagnostic devices should be deployed in primary health care centres, clinics and health posts since they are the most lacking in equipment.	17	-2	-0.59	*
8	The quantification of egg excretion helps to assess the transmission potential of populations living in endemic areas.	8	-5	-1.45	*
34	Cost per diagnostic test should be less than 1000 Naira (€2).	34	-6	-2.53	*

## Sheet: Consensus Statements
Consensus Statements -- Those That Do Not Distinguish Between ANY Pair of Factors
All Listed Statements are Non-Significant at p<0.01, and Those Flagged with an * are also Non-Significant at p<0.05)
Statement Number	Significance	Statement	Statement Number	Factor 1 Q-SV	Factor 1 Z-score	Factor 2 Q-SV	Factor 2 Z-score	Factor 3 Q-SV	Factor 3 Z-score	Factor 4 Q-SV	Factor 4 Z-score	Factor 5 Q-SV	Factor 5 Z-score
24	*	Patient samples should be processed in batches to get a faster turnaround time and increase the efficiency of sample processing during mass campaigns or sensitization meetings.	24	-1	-0.108	0	0.074	-1	-0.162	0	0.338	0	0.028
29	*	Diagnostic devices should be compact and portable so that it can be easily deployed in the community.	29	1	0.475	0	0.022	0	0.071	0	0.219	2	0.587

[truncated: 5 more sheets: Fac. 1 - Rel. Ranks, Fac. 2 - Rel. Ranks, Fac. 3 - Rel. Ranks, Fac. 4 - Rel. Ranks, Fac. 5 - Rel. Ranks]
